# Supplementary material for: Correlation of optic nerve and optic nerve sheath diameter with intracranial pressure in pigs
Source: PLoS One. 2020 Feb 4;15(2):e0228242. doi: 10.1371/journal.pone.0228242 (PMC6999916; doi:10.1371/journal.pone.0228242)
Supplement: S1 File — (XLSX) [file pone.0228242.s001.xlsx]

## Sheet: Tabelle1
Optic nerve diameter
ICP level	pig 1	pig 2	pig 3	pig 4	pig 5	pig 6	pig 7	pig 8
baseline	0.35	0.36	0.36	0.36	0.42	0.45	0.52	0.32
20	0.38	0.49	0.36	0.54	0.53	0.56	0.54	0.48
30	0.45	0.51	0.37	0.52	0.65	0.6	0.55	0.54
40	0.55	0.55	0.45	0.54	0.72	0.71	0.62	0.57
50	0.54	0.61	0.49	0.64	0.82	0.82	0.65	0.6
60	0.53	0.7	0.53	0.63	0.93	0.91	0.7	0.65
Optic nerve sheath diameter
ICP level	pig 1	pig 2	pig 3	pig 4	pig 5	pig 6	pig 7	pig 8
baseline	0.74	1.08	0.96	0.77	0.85	0.95	0.91	0.83
20	0.77	1.1	0.85	0.96	0.96	1.02	1.03	0.81
30	0.85	1.24	0.85	1.02	1.23	1.14	1.04	0.87
40	0.99	1.22	0.91	1.11	1.14	1.2	1.3	0.87
50	0.95	1.24	1.02	1.32	1.39	1.26	1.33	0.92
60	0.99	1.24	0.95	1.23	1.44	1.31	1.48	0.95
Perineural space diameter
ICP level	pig 1	pig 2	pig 3	pig 4	pig 5	pig 6	pig 7	pig 8
baseline	0.39	0.72	0.6	0.41	0.43	0.5	0.39	0.506672
20	0.39	0.61	0.49	0.42	0.43	0.46	0.49	0.33
30	0.4	0.73	0.48	0.5	0.58	0.54	0.49	0.331044
40	0.44	0.67	0.46	0.57	0.42	0.49	0.68	0.301583
50	0.41	0.63	0.53	0.68	0.57	0.44	0.68	0.3202
60	0.46	0.54	0.42	0.6	0.51	0.4	0.78	0.3
